# Supplementary material for: Comprehensive Identification of AREB Gene Family in Populus euphratica Oliv. and Functional Analysis of PeAREB04 in Drought Tolerance
Source: Int J Mol Sci. 2025 Jan 9;26(2):518. doi: 10.3390/ijms26020518 (PMC11764895; doi:10.3390/ijms26020518)
Supplement: Supplementary file 1 [file ijms-26-00518-s001.zip]

Archive with 1 entries (1 files):
- ijms-3399886-supplementary.pdf
